# Supplementary material for: Original antigenic sin responses to Betacoronavirus spike proteins are observed in a mouse model, but are not apparent in children following SARS-CoV-2 infection
Source: PLoS One. 2021 Aug 27;16(8):e0256482. doi: 10.1371/journal.pone.0256482 (PMC8396729; doi:10.1371/journal.pone.0256482)
Supplement: S1 Dataset — (XLSX) [file pone.0256482.s001.xlsx]

## Sheet: Sheet1
Human Data
Healthy Controls
FRNT log(EC50)	COV2 (log end-point titer)	HKU1 log(end-point titer)
1	2.92581	2.92581
1	3.19989	3.19989
1	2.48299	2.48299
1	2.55084	2.55084
1	2.97753	2.97753
1	2.81949	2.81949
1	2.90748	2.90748
1	3.33625	3.33625
1	3.49461	3.49461
1	3.42919	3.20616
1	2.99705	2.78856
1	3.54755	3.32496
1	3.53475	3.32939
1	2.97944	2.76817
MIS-C
FRNT log(EC50)	COV2 (log end-point titer)	HKU1 log(end-point titer)
2.43204	5.13133	5.25458
1.82249	4.16062	4.60074
1.85522	4.81991	4.55446
	4.80415	4.55651
2.19044	4.56386	4.26951
1.28398	4.52856	4.59127
2.02698	4.71303	4.52728
1.70706	4.40339	4.31133
1.97179		4.08866
1.77371	4.58082	4.52175
1.94483	4.49931	4.37802
2.34712	4.79713	4.83185
1.9882	5.05729	5.12683
2.33682	4.67796	4.37709
Acute COVID-19
FRNT log(EC50)	COV2 (log end-point titer)	HKU1 log(end-point titer)
1.36021	4.23784	4.75585
1	3.73967	3.90513
1	3.74288	4.35867
1	4.16109	4.0663
2.30279	4.40094	4.59499
2.11284	4.83067
1.91761	4.03031	4.40362
1.28981	4.13039	4.25394
2.12532	4.62615	4.86826
	3.39699	2.74178
1.37199	3.70388	3.83067
1	3.40044	3.7789
1	3.09116	2.11133
2.17932	4.924
Comparisons of human FRNT log(EC50) titers using one-way ANOVA with Tukey's post-hoc comparisons test
Tukey's multiple comparisons test	Mean Diff.	95.00% CI of diff.	Below threshold?	Summary	Adjusted P Value
Healthy controls vs. Acute COVID-19	-0.5123	-0.8414 to -0.1832	Yes	**	0.0015
Healthy controls vs. MIS-C	-0.9754	-1.305 to -0.6464	Yes	****	<0.0001
Acute COVID-19 vs. MIS-C	-0.4631	-0.7983 to -0.1280	Yes	**	0.0049
Comparison of human SARS-CoV-2 spike IgG ELISAs using one-way ANOVA with Tukey's post-hoc comparisons test
Tukey's multiple comparisons test	Mean Diff.	95.00% CI of diff.	Below threshold?	Summary	Adjusted P Value
Healthy controls vs. Acute COVID-19	-0.8805	-1.215 to -0.5457	Yes	****	<0.0001
Healthy controls vs. MIS-C	-1.664	-1.992 to -1.336	Yes	****	<0.0001
Acute COVID-19 vs. MIS-C	-0.7836	-1.124 to -0.4430	Yes	****	<0.0001
Comparison of human HKU1 spike IgG ELISAs using one-way ANOVA with Tukey's post-hoc comparisons test
Tukey's multiple comparisons test	Mean Diff.	95.00% CI of diff.	Below threshold?	Summary	Adjusted P Value
Healthy controls vs. Acute COVID-19	-0.09443	-0.6759 to 0.4870	No	ns	0.9172
Healthy controls vs. MIS-C	-0.6927	-1.251 to -0.1340	Yes	*	0.0122
Acute COVID-19 vs. MIS-C	-0.5983	-1.180 to -0.01679	Yes	*	0.0426
Mouse Data
S ELISA	d0	d21 post-CoV-2 S#1	d21 post-CoV-2 S#2	d21 post-HKU S#1
Group 1	1.929	3.28227	5.14386	5.0823	5.05141
	d0	d21 post-HKU S#1		d21 post-CoV-2 S#1	d21 post-CoV-2 S#2
Group 2	1.929	2.68507	3.41449	3.84257	4.71175
HKU1 ELISA	d0	d21 post-CoV-2 S#1	d21 post-CoV-2 S#2	d21 post-HKU S#1
Group 1	1.929	2.13913	3.45478	4.01505	4.59878
	d0	d21 post-HKU S#1		d21 post-CoV-2 S#1	d21 post-CoV-2 S#2
Group 2	1.929	3.0776	5.02603	4.92053	4.93632
FRNT	d0	d21 post-CoV-2 S#1	d21 post-CoV-2 S#2	d21 post-HKU S#1
Group 1	1.48868	1.40957	2.25565	2.70477	2.71625
	d0	d21 post-HKU S#1		d21 post-CoV-2 S#1	d21 post-CoV-2 S#2
Group 2	1	1	1	1	1
Mouse data statistical comparisons by one-way ANOVA and Tukey's post-hoc comparisons test
Group 1
SARS-CoV-2 spike IgG ELISA comparisons
Tukey's multiple comparisons test	Mean Diff.	95.00% CI of diff.	Below threshold?	Summary	Adjusted P Value
d0 vs. d21 post-CoV-2 S#1	-1.353	-2.301 to -0.4052	Yes	*	0.0118
d0 vs. d21 post-CoV-2 S#2	-3.215	-4.163 to -2.267	Yes	***	0.0002
d0 vs. d21 post-HKU S#1	-3.153	-4.101 to -2.205	Yes	***	0.0002
d0 vs. d21 post-HKU S#2	-3.122	-4.070 to -2.174	Yes	***	0.0002
d21 post-CoV-2 S#1 vs. d21 post-CoV-2 S#2	-1.862	-2.810 to -0.9135	Yes	**	0.0028
d21 post-CoV-2 S#1 vs. d21 post-HKU S#1	-1.8	-2.748 to -0.8520	Yes	**	0.0033
d21 post-CoV-2 S#1 vs. d21 post-HKU S#2	-1.769	-2.717 to -0.8211	Yes	**	0.0036
d21 post-CoV-2 S#2 vs. d21 post-HKU S#1	0.06156	-0.8865 to 1.010	No	ns	0.9986
d21 post-CoV-2 S#2 vs. d21 post-HKU S#2	0.09246	-0.8556 to 1.041	No	ns	0.9934
d21 post-HKU S#1 vs. d21 post-HKU S#2	0.0309	-0.9172 to 0.9790	No	ns	>0.9999
Group 1
HKU1 spike ELISA comparisons
Tukey's multiple comparisons test	Mean Diff.	95.00% CI of diff.	Below threshold?	Summary	Adjusted P Value
d0 vs. d21 post-CoV-2 S#1	-0.2101	-2.150 to 1.730	No	ns	0.9903
d0 vs. d21 post-CoV-2 S#2	-1.526	-3.466 to 0.4142	No	ns	0.1156
d0 vs. d21 post-HKU S#1	-2.086	-4.026 to -0.1461	Yes	*	0.0379
d0 vs. d21 post-HKU S#2	-2.67	-4.610 to -0.7298	Yes	*	0.0139
d21 post-CoV-2 S#1 vs. d21 post-CoV-2 S#2	-1.316	-3.256 to 0.6243	No	ns	0.1809
d21 post-CoV-2 S#1 vs. d21 post-HKU S#1	-1.876	-3.816 to 0.06405	No	ns	0.0566
d21 post-CoV-2 S#1 vs. d21 post-HKU S#2	-2.46	-4.400 to -0.5197	Yes	*	0.0196
d21 post-CoV-2 S#2 vs. d21 post-HKU S#1	-0.5603	-2.500 to 1.380	No	ns	0.7736
d21 post-CoV-2 S#2 vs. d21 post-HKU S#2	-1.144	-3.084 to 0.7960	No	ns	0.2619
d21 post-HKU S#1 vs. d21 post-HKU S#2	-0.5837	-2.524 to 1.356	No	ns	0.7499
Group 1
FRNT comparisons
Tukey's multiple comparisons test	Mean Diff.	95.00% CI of diff.	Below threshold?	Summary	Adjusted P Value
d0 vs. d21 post-CoV-2 S#1	0.07911	-0.3806 to 0.5388	No	ns	0.9502
d0 vs. d21 post-CoV-2 S#2	-0.767	-1.227 to -0.3073	Yes	**	0.006
d0 vs. d21 post-HKU S#1	-1.216	-1.676 to -0.7564	Yes	***	0.0007
d0 vs. d21 post-HKU S#2	-1.228	-1.687 to -0.7679	Yes	***	0.0007
d21 post-CoV-2 S#1 vs. d21 post-CoV-2 S#2	-0.8461	-1.306 to -0.3864	Yes	**	0.0038
d21 post-CoV-2 S#1 vs. d21 post-HKU S#1	-1.295	-1.755 to -0.8355	Yes	***	0.0005
d21 post-CoV-2 S#1 vs. d21 post-HKU S#2	-1.307	-1.766 to -0.8470	Yes	***	0.0005
d21 post-CoV-2 S#2 vs. d21 post-HKU S#1	-0.4491	-0.9088 to 0.01055	No	ns	0.0545
d21 post-CoV-2 S#2 vs. d21 post-HKU S#2	-0.4606	-0.9203 to -0.0009228	Yes	*	0.0496
d21 post-HKU S#1 vs. d21 post-HKU S#2	-0.01148	-0.4712 to 0.4482	No	ns	>0.9999
Group 2
SARS-CoV-2 spike IgG ELISA comparisons
Tukey's multiple comparisons test	Mean Diff.	95.00% CI of diff.	Below threshold?	Summary	Adjusted P Value
d0 vs. d21 post-HKU#1	-0.7561	-1.905 to 0.3926	No	ns	0.1967
d0 vs. d21 post-HKU#2	-1.485	-2.634 to -0.3368	Yes	*	0.018
d0 vs. d21 post-S#1	-1.914	-3.062 to -0.7649	Yes	**	0.006
d0 vs. d21 post-S#2	-2.783	-3.931 to -1.634	Yes	**	0.0011
d21 post-HKU#1 vs. d21 post-HKU#2	-0.7294	-1.878 to 0.4193	No	ns	0.2168
d21 post-HKU#1 vs. d21 post-S#1	-1.158	-2.306 to -0.008797	Yes	*	0.0486
d21 post-HKU#1 vs. d21 post-S#2	-2.027	-3.175 to -0.8780	Yes	**	0.0046
d21 post-HKU#2 vs. d21 post-S#1	-0.4281	-1.577 to 0.7206	No	ns	0.6051
d21 post-HKU#2 vs. d21 post-S#2	-1.297	-2.446 to -0.1486	Yes	*	0.0313
d21 post-S#1 vs. d21 post-S#2	-0.8692	-2.018 to 0.2795	No	ns	0.1306
Group 2
HKU1 spike IgG ELISA comparisons
Tukey's multiple comparisons test	Mean Diff.	95.00% CI of diff.	Below threshold?	Summary	Adjusted P Value
d0 vs. d21 post-HKU S#1	-1.149	-1.663 to -0.6346	Yes	**	0.0016
d0 vs. d21 post-HKU S#2	-3.097	-3.611 to -2.583	Yes	****	<0.0001
d0 vs. d21 post-CoV-2 S#1	-2.992	-3.506 to -2.478	Yes	****	<0.0001
d0 vs. d21 post-CoV-2 S#2	-3.007	-3.521 to -2.493	Yes	****	<0.0001
d21 post-HKU S#1 vs. d21 post-HKU S#2	-1.948	-2.462 to -1.434	Yes	***	0.0001
d21 post-HKU S#1 vs. d21 post-CoV-2 S#1	-1.843	-2.357 to -1.329	Yes	***	0.0002
d21 post-HKU S#1 vs. d21 post-CoV-2 S#2	-1.859	-2.373 to -1.345	Yes	***	0.0002
d21 post-HKU S#2 vs. d21 post-CoV-2 S#1	0.1055	-0.4085 to 0.6195	No	ns	0.9126
d21 post-HKU S#2 vs. d21 post-CoV-2 S#2	0.08972	-0.4243 to 0.6037	No	ns	0.9479
d21 post-CoV-2 S#1 vs. d21 post-CoV-2 S#2	-0.01579	-0.5298 to 0.4982	No	ns	>0.9999
Group 2
FRNT comparisons
The samples all have a standard error of zero.
